# Supplementary material for: Comprehensive analysis of the prognostic impact and immune implication of KIAA1429 in lung adenocarcinoma
Source: Cancer Innov. 2022 Dec 16;1(4):328–43. doi: 10.1002/cai2.40 (PMC10686173; doi:10.1002/cai2.40)
Supplement: Supplementary file 5 — Supporting information. [file CAI2-1-328-s006.xlsx]

## Sheet: Sheet1
Number	ID	Histology	immunotherapy response	Quantification of KIAA1429 expression (base on 2-ΔΔCT)	Group (1=Non-responser; 2=Response)
1	1032113-7	LUAD	PR	0.0621195	2
2	1037233-5	LUAD	SD	0.0117055	1
3	1040268-15	LUAD	SD	0.00959157	1
4	1053654-8	LUAD	PR	0.0136492	2
5	1020113-9	LUAD	SD	0.00309667	1
6	1027981-14	LUAD	SD	0.00381682	1
7	1066274-4	LUAD	SD	0.014245	1
8	1028728-9	LUAD	SD	0.0030351	1
9	1034225-10	LUAD	SD	0.00673568	1
10	1053247-10	LUAD	SD	0.0101298	1
11	1066534-12	LUAD	SD	0.00824181	1
12	1058383-15	LUAD	PR	0.00903026	2
13	1031703-12	LUAD	PR	0.044375	2
